# Supplementary material for: Extensive Behavioural Divergence following Colonisation of the Freshwater Environment in Threespine Sticklebacks
Source: PLoS One. 2014 Jun 10;9(6):e98980. doi: 10.1371/journal.pone.0098980 (PMC4051677; doi:10.1371/journal.pone.0098980)
Supplement: Table S1 — Dataset used for the study by Di Poi et al. (TXT) [file pone.0098980.s001.txt]

Fish population	Fish ID	Fish length (mm)	Sex	Sociability. Time spent grouping (sec)	Exploration. Latency to exit shelter (sec)	Exploration. Time spent swimming (sec)	Exploration. Distance swam (cm)	Aggressiveness. Number of bites	Activity. Time spent swimming (sec)	Activity. Distance swam (cm)	Boldness. Day of test with fish predator	Boldness. Day of test with bird predator	Boldness. Latency to resume feeding after fish predator presence (sec)	Boldness. Latency to resume feeding after bird predator presence (sec)							
Hoggan Lake	13	48.00	F	27	600	NA	NA	2	68	130	1	2	531	487							
Hoggan Lake	14	36.00	M	205	430	34	NA	5	153	291	2	1	0	4							
Hoggan Lake	15	40.50	M	9	600	0	0	12	51	190	1	2	57	455							
Hoggan Lake	19	48.50	M	15	600	32	56	15	150	227	2	1	202	103							
Hoggan Lake	20	44.00	M	9	600	10	8	0	51	141	1	2	395	450							
Hoggan Lake	21	45.00	F	NA	600	11	32	4	31	45	2	1	60	128							
Hoggan Lake	28	44.69	F	26	600	57	136	5	4	14	1	2	360	418							
Hoggan Lake	29	44.09	M	241	600	3	16	14	9	7	2	1	103	80							
Hoggan Lake	30	47.82	F	38	600	2	16	10	0	0	1	2	294	593							
Hoggan Lake	34	47.00	M	32	NA	NA	NA	5	15	16	2	1	142	109							
Hoggan Lake	35	41.79	F	5	NA	19	7	NA	50	65	1	2	17	173							
Hoggan Lake	36	49.10	F	65	600	2	0	3	16	26	2	1	214	495							
Hoggan Lake	37	47.70	F	34	600	8	40	4	0	0	1	2	230	0							
Hoggan Lake	38	49.62	M	0	600	18	105	2	237	936	2	1	0	93							
Hoggan Lake	39	45.77	F	22	600	0	0	NA	23	41	1	2	96	64							
Hoggan Lake	43	44.33	F	42	600	15	30	5	48	66	2	1	401	32							
Hoggan Lake	44	42.97	F	10	7	28	16	NA	79	70	1	2	168	43							
Hoggan Lake	45	45.75	F	5	600	9	105	1	102	121	2	1	0	64							
Hoggan Lake	52	44.26	F	3	600	3	0	0	45	57	1	2	0	8							
Hoggan Lake	53	46.80	F	4	600	7	16	0	24	31	2	1	32	223							
Hoggan Lake	54	41.51	M	124	70	61	64	19	1	0	1	2	65	4							
Hoggan Lake	58	43.46	F	151	600	134	114	1	0	0	2	1	0	261							
Hoggan Lake	59	42.06	F	36	520	7	NA	7	0	0	1	2	1	0							
Hoggan Lake	60	52.62	M	0	600	3	32	9	4	15	2	1	10	52							
Hoggan Lake	61	48.06	M	0	600	0	0	8	70	152	1	2	6	357							
Hoggan Lake	62	48.98	M	0	600	40	32	14	0	0	2	1	25	52							
Hoggan Lake	63	49.44	F	48	600	8	24	0	0	0	1	2	565	380							
Hoggan Lake	67	49.29	M	NA	600	10	127	0	3	16	2	1	22	13							
Hoggan Lake	68	45.16	F	0	600	2	16	0	0	0	1	2	NA	1047							
Hoggan Lake	69	47.58	M	42	390	NA	NA	6	99	153	2	1	0	29							
Hoggan Lake	76	52.43	M	5	575	NA	24	0	13	23	1	2	22	25							
Hoggan Lake	77	49.17	M	37	600	19	72	0	17	37	2	1	54	316							
Hoggan Lake	78	49.88	M	58	600	0	16	3	70	145	1	2	0	NA							
Hoggan Lake	82	48.16	F	6	600	6	32	14	95	328	2	1	8	147							
Hoggan Lake	83	47.70	M	36	600	9	172	NA	2	0	1	2	90	62							
Hoggan Lake	84	49.40	F	6	365	6	8	7	167	96	2	1	73	201							
Oyster Lagoon	16	37.50	M	122	600	9	16	0	6	8	1	2	173	900							
Oyster Lagoon	17	40.00	F	5	NA	17	16	0	3	0	2	1	NA	NA							
Oyster Lagoon	18	37.00	M	253	600	5	16	4	0	0	1	2	22	28							
Oyster Lagoon	22	45.00	M	172	600	11	0	0	0	0	2	1	26	73							
Oyster Lagoon	23	41.00	F	15	NA	6	0	NA	0	0	1	2	NA	83							
Oyster Lagoon	24	42.00	F	523	600	10	16	5	144	157	2	1	3	12							
Oyster Lagoon	25	42.74	F	341	600	56	24	0	6	11	1	2	9	45							
Oyster Lagoon	26	44.49	F	156	623	32	119	9	0	0	2	1	70	109							
Oyster Lagoon	27	42.47	M	323	525	26	NA	6	7	0	1	2	17	15							
Oyster Lagoon	31	40.48	F	197	600	12	16	NA	0	0	2	1	676	NA							
Oyster Lagoon	32	34.85	F	15	605	24	32	NA	0	0	1	2	47	0							
Oyster Lagoon	33	43.67	M	291	600	25	0	NA	0	0	2	1	631	1350							
Oyster Lagoon	40	42.82	F	33	600	14	0	NA	14	8	1	2	NA	495							
Oyster Lagoon	41	43.70	F	4	600	24	35	NA	0	0	2	1	98	259							
Oyster Lagoon	42	42.39	F	386	600	62	121	1	38	123	1	2	57	25							
Oyster Lagoon	46	43.69	M	625	13	8	0	NA	21	8	2	1	85	188							
Oyster Lagoon	47	43.38	M	112	600	21	16	NA	0	0	1	2	205	26							
Oyster Lagoon	48	47.02	M	0	600	41	113	NA	19	27	2	1	260	445							
Oyster Lagoon	49	41.34	F	17	600	0	0	0	0	0	1	2	440	699							
Oyster Lagoon	50	46.24	F	0	600	8	0	0	0	0	2	1	32	201							
Oyster Lagoon	51	42.71	F	72	65	135	142	0	0	0	1	2	487	NA							
Oyster Lagoon	55	40.84	F	NA	600	0	0	3	0	0	2	1	89	315							
Oyster Lagoon	56	42.84	M	0	143	32	40	2	12	14	1	2	20	14							
Oyster Lagoon	57	41.88	F	290	403	139	NA	0	0	0	2	1	104	934							
Oyster Lagoon	64	45.30	M	34	600	0	0	0	0	0	1	2	334	415							
Oyster Lagoon	65	45.23	F	767	476	NA	NA	0	7	0	2	1	NA	578							
Oyster Lagoon	66	41.78	F	460	NA	6	0	2	3	7	1	2	132	272							
Oyster Lagoon	70	42.99	M	95	600	21	32	0	26	8	2	1	24	202							
Oyster Lagoon	71	47.10	M	100	NA	53	80	0	0	0	1	2	85	23							
Oyster Lagoon	72	45.86	F	111	600	0	0	0	0	0	2	1	260	108							
Oyster Lagoon	73	43.94	F	7	3	37	56	0	0	0	1	2	83	67							
Oyster Lagoon	74	43.19	F	320	600	12	64	0	0	0	2	1	3	46							
Oyster Lagoon	75	42.78	F	639	157	54	32	3	2	0	1	2	277	44							
Oyster Lagoon	79	40.40	F	116	600	58	58	1	24	25	2	1	17	45							
Oyster Lagoon	80	38.58	F	4	600	31	24	0	0	0	1	2	0	337							
Oyster Lagoon	81	41.85	M	7	266	8	32	NA	0	0	2	1	790	1940							
																					
																					
																					
