# Supplementary material for: Extensive Behavioural Divergence following Colonisation of the Freshwater Environment in Threespine Sticklebacks
Source: PLoS One. 2014 Jun 10;9(6):e98980. doi: 10.1371/journal.pone.0098980 (PMC4051677; doi:10.1371/journal.pone.0098980)
Supplement: Table S2 — Statistically significant correlations found between behaviours in each population. Correlation coefficients and p-values calculated before and after corrections for multiple testing (Benjamini-Horchberg) are presented. (TXT) [file pone.0098980.s002.txt]

Behaviours	N_FW	N_Marine	Spearman_r_FW	Spearman_r_Marine	t_FW	t_Marine	p-value_FW	p-value_marine	p-value_FW_Benjamini-Hochberg_corrected	p-value_marine_Benjamini-Hochberg_corrected
ACTIVITY_time swimming & ACTIVITY_distance swam	36	36	0.957	0.863	19.277	9.942	0.000	0.000	0.000	0.000
EXPLORATION_time swimming & EXPLORATION_distance swam	30	33	0.657	0.788	4.614	7.118	0.000	0.000	0.001	0.000
BOLDNESS_latency to resume feeding with fish predator & BOLDNESS_latency to resume feeding with bird predator	34	30	0.389	0.581	2.389	3.774	0.023	0.001	0.206	0.009
EXPLORATION_latency to exit the cylinder & BOLDNESS_latency to resume feeding with bird predator	33	30	0.483	-0.076	3.074	-0.402	0.004	0.690	0.053	0.753
AGGRESSIVENESS_number of bites & BOLDNESS_latency to resume feeding with bird predator	31	24	-0.150	-0.514	-0.815	-2.812	0.422	0.010	0.723	0.091
EXPLORATION_distance swam & BOLDNESS_latency to resume feeding with bird predator	30	30	-0.296	-0.394	-1.643	-2.268	0.112	0.031	0.502	0.225
AGGRESSIVENESS_number of bites & SOCIABILITY_time grouping	30	25	0.120	0.419	0.642	2.215	0.526	0.037	0.861	0.222
ACTIVITY_time swimming & BOLDNESS_latency to resume feeding with fish predator	35	32	-0.275	-0.352	-1.644	-2.060	0.110	0.048	0.564	0.248
